# Supplementary material for: CRB3 and NF2 orchestrate cytoskeletal dynamics to control epithelial barrier assembly
Source: JCI Insight. 2025 Oct 22;10(20):e196350. doi: 10.1172/jci.insight.196350 (PMC12581665; doi:10.1172/jci.insight.196350)
Supplement: Supporting data values [file jciinsight-10-196350-s107.xlsx]

## Sheet: 2B
		Pals1		Patj		Par3		ZO-1		ZO-3		E-cad		β-Actin
		Cre-	Cre+	Cre-	Cre+	Cre-	Cre+	Cre-	Cre+	Cre-	Cre+	Cre-	Cre+	Cre-	Cre+
Exp#1	Density of Western blot	18823	7986	20787	9428	46076	36181	12273	2816	14868	10618	21538	19195	16102	17843
	Relative density to Cre-		0.42		0.45		0.78		0.23		0.71		0.89	0.9	1
	Correction to loading control	0.9	0.38	0.9	0.41	0.9	0.7	0.9	0.21	0.9	0.64	0.9	0.8
Exp#2	Density of Western blot	20167	4540	14929	9328	24641	9760	13964	4136	8388	3785	14176	11919	12998	12217
	Relative density to Cre-		0.23		0.62		0.4		0.3		0.45		0.84	1.06	1
	Correction to loading control	1.06	0.24	1.06	0.66	1.06	0.42	1.06	0.32	1.06	0.48	1.06	0.89
Exp#3	Density of Western blot	16963	7699	8490	4186	26229	17584	11816	6501	12590	8287	8745	11355	22037	21794
	Relative density to Cre-		0.45		0.49		0.67		0.55		0.65		1.3	1.01	1
	Correction to loading control	1.01	0.45	1.01	0.49	1.01	0.68	1.01	0.56	1.01	0.66	1.01	1.3

## Sheet: 3A
TER	Crb3fl/fl				Crb3ERΔIEC
Day-1	0	0	0	0	0	0	0	0
Day-2	37	41	41	40	35	37	42	45
Day-3	240	379	64	75	37	43	38	120
Day-4	785	625	750	253	95	105	121	255
Day-5	1230	1190	1056	1120	158	202	250	278
Day-6	1352	1355	1203	1258	286	302	345	320

## Sheet: 3B
Figure 3B left										Figure 3B right
4kDa FITC Dextran flux										Papp Normalized
Time (min)	Crb3fl/fl				Crb3ERΔIEC					Crb3fl/fl	Crb3ERΔIEC
0	0	0	0	0	0	0	0	0		0	0
30	1	1.3	1.15	1.24	6.64	8.47	8.96	10.3		0.269909	0.285523
60	3.88	3.47	3.19	2.68	20.57	18.49	12.78	12.28		0.58921	0.407253
120	6.93	6.44	5.47	4.95	33.9	30.7	23.93	22.05		0.978299	0.762563
										0.459354	0.363835

## Sheet: 3D
	Relative density of 4 kDa FITC dextran permeability
	Crb3fl/fl	Crb3ERΔIEC
	1.07662	3.05617
	0.923375	2.63082
		1.90331
		1.87201
		2.17293
	1.28063	1.35981
	1.02405	1.94201
	0.98547	1.86765
	0.709853	1.64583
		2.22448
	1.1099	1.50653
	0.91012	1.76801
	0.903591	1.62764
	0.980305	1.28259
	1.07399	2.77019
	1.02209

## Sheet: 5B
Relative intensity of junctional active Rho (a.u.)	Crb3fl/fl	Crb3ERΔIEC
Experiment 1	33.973	42.617
	53.982	46.96
	28.211	29.16
	23.46	42.636
	13.259	125.67
	17.212	80.859
	15.912	109.751
	13.569	209.369
	34.03	219.1
		108.497
		53.206
		93.462
Experiment 2	8.995	44.311
	14.144	73.093
	19.766	117.56
	38.296	154.032
	12.682	148.204
	19.151	148.731
	12.66	48.352
	5.934	68.464
	5.974	70.857
	7.139	67.233
		72.783
		50.337
Experiment 3	42.751	85.433
	35.84	104.101
	37.395	37.307
	36.729	159.796
	72.303	194.367
	29.476	163.196
	43.276	128.707
	22.556	128.688
	10.049	68.028
	11.559	110.988
	6.929	117.628
		110.582

## Sheet: 6B
Relative intensity of junctional ZO-1 (a.u.)
EV	Myc-CRB3A WT	Myc-CRB3A mFBD	Myc-CRB3A ΔPBM
51.971	127.438	29.658	27.711
45.305	114.704	51.75	29.356
40.428	104.25	57.458	55.777
22.994	96.578	79.096	55.456
12.289	112.633	45.27	35.584
62.89	87.723	17.988	26.775
46.174	96.643	44.165	39.506
51.034	126.176	30.207	47.803
20.28	110.502	41.956	49.068
68.514	63.383	47.92	42.017
44.222	85.214	57.779	31.026
58.705	99.113	25.828	26.115
44.143	72.259	19.178	29.306
42.323	70.475	63.543	56.21
33.04	88.598	40.629	54.696
44.257	78.452	19.396	20.259
30.777	92.017	50.618	22.519
48.89	77.957	49.14	22.995
40.582	98.207	35.752	31.199
24.873	99.173	31.155	13.813

## Sheet: 7E
	Myc IP(NF2 density)
	myc-Crb3 wt	mFBD	DPBM
Exp#1	4482	2543	4664
Exp#2	10921	5579	10362
Exp#3	10495	2241	6496
Exp#4	8588	4113	5502
	Myc IP (NF2 relative density to Crb3a wt IP)
	myc-Crb3 wt	mFBD	DPBM
Exp#1	1	0.57	1.04
Exp#2	1	0.51	0.95
Exp#3	1	0.21	0.62
Exp#4	1	0.48	0.64

## Sheet: S2D
Crb3fl/fl (relative 4kDa FITC dextran permeability)					Crb3ERΔIEC (relative 4kDa FITC dextran permeability)
0.39	1	0.93	1.41	0.47	0.57	1.75	0.52	1.01

## Sheet: S4B
Relative intensity of junctional active Rho (a.u.)	Control	C3T
Experiment 1	66.711	4.62
	65.279	0.118
	85.57	2.6
	113.055	4.35
	77.881	10.133
	102.493	0.43
	26.318	1.365
	60.066	3.849
	32.214	9.192
		14.834
		19.456
		9.525
Experiment 2	35.232	20.691
	6.623	30.028
	26.714	32.288
	33.533	12.892
	14.985	16.1
	48.461	25.338
	20.164	18.137
	55.24	16.778
	31.675	17.312
